# Supplementary material for: Increased Erythrocyte Sedimentation Rate in Dogs: Frequency in Routine Clinical Practice and Association with Hematological Changes
Source: Animals (Basel). 2024 May 8;14(10):1409. doi: 10.3390/ani14101409 (PMC11117206; doi:10.3390/ani14101409)
Supplement: Supplementary file 1 [file animals-14-01409-s001.zip]

Archive with 1 entries (1 files):
- animals-2935134-supplementary.pdf
